# Supplementary material for: Interleukin-36 cytokines alter the intestinal microbiome and can protect against obesity and metabolic dysfunction
Source: Nat Commun. 2019 Sep 5;10:4003. doi: 10.1038/s41467-019-11944-w (PMC6728358; doi:10.1038/s41467-019-11944-w)
Supplement: Supplementary file 3 — Source Data [file 41467_2019_11944_MOESM3_ESM.xlsx]

## Sheet: Figure 1a
Figure 1a
	IL-36 alpha (pg/ml)
	Lean	Obese non-DM	Obese DM
	3.125	19.52	3.125
	5.732	3.13	3.125
	4.18	3.125	33.92
	3.13	3.13	5.91
	11.27	3.125	3.125
	3.13	3.125	16.193
	3.13	3.125	17.255
	19.138	3.13	9.8
	7.44	8.92	3.13
	5.15	3.125	4.63
	6.52	11.23	10.583
	32.634	6.9	8.84
	5.97	3.13	3.945
	3.13	3.13	3.13
	3.125	3.13	8.24
	16.317	110.901	4.44
	7.25	3.13
	71.63	35.766
	12.08	3.125
	13.989	3.13
	6.8	3.13
	3.125	3.13
	3.619	34.71
	4.606	3.13
	3.542	3.13
	5.723	3.13
	13.74	9.04
	3.13	31.356
	3.13	13.63
	3.19	5.05
	14.17	3.13
	3.13	13.362
	6.34	15.01
	5.14	3.125
	4.009	94.94
	3.32	3.13
	3.13	9.52
		3.125
		10.997
		30.552
		3.13
		3.13
		3.13
		7.425
		12.12
		3.509
		27.464
		3.13
		45.7
		3.125
		38.105

## Sheet: Figure 1b
Figure 1b
	IL-36 beta (pg/ml)
	Lean	Obese non-DM	Obese DM
	527.76	13.78	17.24
	34.86	15.52	15.13
	0	3.2	0
	0	0	0
	24.89	6.98	1.11
	0	150.27	0
	0	0.22	40.24
	0	9	110.35
	0	19.72	0
	1.55	43.02	419.38
	19.09	23.65	50.17
	96.11	55.58	0
	60.2	0	637.81
	2791.81	0	906.57
	2.58	419.38	0
	0	5.82	419.38
	48.47	0
	149.12	419.38
	101.61	110.51
	34.63	2864.36
	1031.26	16.88
	0.24	56.88
	95.12	257.25
	38.82	16.62
	1.07	419.38
	7.82	22.13
	50.39	80.75
	7.07	4000
	0	0
	0	0
	119.2	6.62
	491.06	411.13
	0	0
	0	2.75
	518.87	5.73
	0	278.09
	9.87	115.31
		10.32
		87.41
		415.81
		3.95
		16.58
		8.02
		0.03
		82.6
		13.64
		5.57
		0
		68.56
		17.32
		258.93

## Sheet: Figure 1c
Figure 1c
	IL-36 gamma (pg/ml)
	Lean	Obese non-DM	Obese DM
	345.585	88.97	0.5425
	0	64.03	0
	67.89	0	67.86
	0	63.58	0
	0	47.1955	0
	0	0	14.6445
	31.68	0	0
	0	47.83	32.3
	0	57.99	14.99
	86.3585	0	26.19
	0	36.02	11.128
	0	139.33	76.19
	6.984	58.01	1259.06
	0	44.44	80.38
	0	74.08	38.7
	7.5445	121.865	674.49
	0	11.53
	32.23	78.373
	4.58	4.294
	0	16.77
	134.81	65.62
	0	85.3
	0	122.25
	0	61.77
	4.5745	39.14
	8.2855	80.56
	6.61	7.87
	0	22.531
	0	22.17
	0	68.96
	0	46.96
	0	5.367
	0	0
	0	37.6455
	5.327	261.74
	0	56.03
	65.73	77.39
		29.5495
		4.231
		68.306
		22.46
		73.29
		63.57
		56.4885
		0.211
		0
		7.694
		51.44
		91.88
		0
		0

## Sheet: Figure 1d
Figure 1d
	IL-36R antagonist (pg/ml)
	Lean	Obese non-DM	Obese DM
	97.149	0	0
	0	0	0
	0	0	0
	0	0	0
	0	0	0
	0	0	0
	0	0	0
	0	0	0
	0	0	0
	0	0	41.281
	32.692	0	0
	0	0	0
	0	0	998.425
	36.844	0	0
	0	0	0
	21.828	0	73.461
	0	0
	0	0
	0	0
	0	0
	0	0
	0	0
	0	0
	28.748	0
	93.958	0
	44.992	0
	0	0
	0	0
	0	0
	0	0
	0	0
	0	92.972
	0	0
	0	8.185
	40.382	0
	0	0
	0	0
		0
		0
		0
		0
		0
		0
		18.347
		31.322
		28.935
		86.931
		0
		0
		0
		0

## Sheet: Figure 1e
Figure 1e
	Obese DM
	Log IL-36 gamma (pg/ml)	HbA1c (mmol/mol)
	-0.27	108
	0	93
	1.83	86
	0	85
	0	83
	1.17	70
	0	66
	1.51	64
	1.18	61
	1.42	54
	1.05	52
	1.88	51
	1.59	50
	1.91	50
	3.1	50
	2.83	48

## Sheet: Figure 1f
Figure 1f
	Obese DM
	Log IL-36 gamma (pg/ml)	FBG (mmol/L)
	-0.27	18
	0	10.8
	1.83	10.5
	0	11
	0	11.9
	1.17	8.9
	0	14.6
	1.51	17.7
	1.18	14.2
	1.42	7.6
	1.05	8.5
	1.88	11.7
	1.59	4.7
	1.91	8.8
	3.1	7.1
	2.83	6.7

## Sheet: Figure 1g
Figure 1g
	Obese non-DM
	Log IL-36 gamma (pg/ml)	HbA1c (mmol/mol)
	1.95	44
	1.81	43
	0	42
	1.8	42
	0	41
	0	41
	1.67	41
	1.68	39
	1.76	38
	0	37
	1.56	37
	2.14	37
	1.76	36
	1.65	35
	1.87	34
	2.09	33
	1.06	30
	1.89	29
	1.22	46
	1.82	41
	1.93	40
	2.09	40
	0.9	38
	1.59	38
	1.79	38
	1.91	38
	1.35	37
	1.35	37
	1.67	37
	1.84	37
	0	36
	0.73	36
	1.58	36
	1.75	36
	1.89	36
	2.42	36
	0.63	35
	1.35	35
	1.47	35
	1.83	35
	1.8	34
	1.87	34
	0	33
	-0.68	33
	1.75	33
	0.89	32
	1.71	32
	1.96	31
	0	29
	0	33
	0.63	46

## Sheet: Figure 1h
Figure 1h
	Obese non-DM
	Log IL-36 gamma (pg/ml)	FBG (mmol/L)
	1.95	7.1
	1.81	5.9
	0	6.6
	1.8	5.2
	0	6.3
	0	5.8
	1.67	5.7
	1.68	6
	1.76	6.5
	0	4.7
	1.56	6
	2.14	6.7
	1.76	5.8
	1.65	5.1
	1.87	5.7
	2.09	5.5
	1.06	5.6
	1.89	5.7
	1.22	4.6
	1.82	5.3
	1.93	6.1
	2.09	5.4
	0.9	5.2
	1.59	5.6
	1.79	4.9
	1.91	5.3
	1.35	4.8
	1.35	4.6
	1.67	5
	1.84	5.1
	0	5.2
	0.73	5.1
	1.58	5
	1.75	5.1
	1.89	3.3
	2.42	5.2
	0.63	4.9
	1.35	4.6
	1.47	5.2
	1.83	4.4
	1.8	4.5
	1.87	5.1
	0	5.1
	-0.68	4.9
	1.75	5.3
	0.89	5.3
	1.71	5.1
	1.96	5.2
	0	4.8
	0	4.3
	0.63	6.4

## Sheet: Figure 2a
Figure 2a
	Age	wild type (weight in g)					Il36rn-/- (weight in g)
	2 months	24.2	24.4	26.5	25.9	26.1	24.8	20.9	21.9	20.4	23
	6 months	33.5	38	34.9	39.8	39	32.9	24.6	29.3	26.4	30
	9 months	36.4	43.5	37.8	47.7	44.4	35.1	28	32.5	28.8	31.6
	12 months	35.8	44.8	37.8	50.5	47.5	37.3	30.3	33.6	30.7	32.5

## Sheet: Figure 2c
Figure 2c
		wild type (weight in g)					Il36rn-/- (weight in g)
	EAT	1	2	1.6	2.6	1.8	1.3	0.6	1	0.8	0.6
	SAT	0.5	1.2	0.5	1.2	1.4	0.2	0.4	0.1	0.1	0.1

[truncated: 52 more sheets: Figure 2d, Figure 2e, Figure 2f, Figure 2g, Figure 3a, Figure 3c, Figure 3d, Figure 3e, Figure 3f, Figure 3g, Figure 3h, Figure 3i, Figure 3j, Figure 3k, Figure 3l, Figure 4a, Figure 4b, Figure 4e, Figure 4f, Figure 5c …]
